# Supplementary material for: Effects of short-term in-season break detraining on repeated-sprint ability and intermittent endurance according to initial performance of soccer player
Source: PLoS One. 2018 Aug 15;13(8):e0201111. doi: 10.1371/journal.pone.0201111 (PMC6093601; doi:10.1371/journal.pone.0201111)
Supplement: S1 File — (XLSX) [file pone.0201111.s001.xlsx]

## Sheet: Hoja1
NOMBRE	CATEGORIA	EDAD	METROS	POSICION	VELCATE	A1VEL	A2TIE	A2VEL	A3TIE	A3VEL	A4TIE	A4VEL	A5TIE	A5VEL	A6TIE	A6VEL	A7TIE	A7VEL	A8TIE	A8VEL	AMEJ_TIEMPO	APEOR_TIEMPO	AMEJOR_VEL	APEOR_VEL	ASUMA_TT	AMEDIA_TIEMPO	AMEDIA_VEL	ASUMA_V	ADISM_VEL_PORCE_1	ADISM_VEL_PORCE_2	ADISM_VEL_PORCE_3	ADISM_VEL_PORCE_4	ADISM_VEL_PORCE_5	ADISM_VEL_PORCE_6	ADISM_VEL_PORCE_7	ADISM_VEL_PORCE_8	ADISM_VEL_kmh_1	ADISM_VEL_kmh_2	ADISM_VEL_kmh_3	ADISM_VEL_kmh_4	ADISM_VEL_kmh_5	ADISM_VEL_kmh_6	ADISM_VEL_kmh_7	ADISM_VEL_kmh_8	A_POR_DIS_PUNT	A_TIEMPOMEDIO	ADISMINUCION_RSA	A_POR_AUMENTIEMPO_MEJORPEOR	A_PORCE_DISMINUCION
1	2	19	30	6	2	29.1892	3750	28.8	3900	27.6923	3910	27.6215	3900	27.6923	4000	27	4060	26.601	4020	26.8657	3.7	4.06	29.1892	26.601	31.24	3.905	27.6827	192.662	0	1.3333	5.1282	5.3708	5.1282	7.5	8.867	7.9602	0	0.3892	1.4969	1.5677	1.4969	2.1892	2.5882	2.3235	5.5405	3.905	1.0554	9.7297	94.7503
2	2	22	30	6	2	28.0519	3890	27.7635	4150	26.0241	4200	25.7143	4240	25.4717	4308	25.0696	4335	24.9135	4310	25.058	3.85	4.335	28.0519	24.9135	33.283	4.1604	26.0083	180.303	0	1.0283	7.2289	8.3333	9.1981	10.6314	11.188	10.6729	0	0.2885	2.0279	2.3377	2.5802	2.9823	3.1385	2.9939	8.0617	4.1604	1.0806	12.5974	92.5397
3	2	27	30	1	2	27.6923	4000	27	4095	26.3736	4190	25.7757	4309	25.0638	4400	24.5455	4440	24.3243	4350	24.8276	3.9	4.44	27.6923	24.3243	33.684	4.2105	25.7003	178.603	0	2.5	4.7619	6.9212	9.4918	11.3636	12.1622	10.3448	0	0.6923	1.3187	1.9167	2.6285	3.1469	3.368	2.8647	7.9615	4.2105	1.0796	13.8462	92.6256
4	2	31	30	3	1	26.8456	4149	26.0304	4250	25.4118	4315	25.029	4390	24.6014	4410	24.4898	4430	24.3792	4490	24.0535	4.023	4.49	26.8456	24.0535	34.457	4.3071	25.1051	174.81	0	3.0369	5.3412	6.7671	8.3599	8.7755	9.1874	10.4009	0	0.8153	1.4339	1.8167	2.2443	2.3558	2.4664	2.7922	7.0625	4.3071	1.0706	11.6083	93.4034
5	2	20	30	2	2	28.0519	4000	27	4050	26.6667	4138	26.0996	4198	25.7265	4150	26.0241	4149	26.0304	4150	26.0241	3.85	4.198	28.0519	25.7265	32.685	4.0856	26.4529	184.623	0	3.75	4.9383	6.9599	8.2897	7.2289	7.2066	7.2289	0	1.0519	1.3853	1.9524	2.3254	2.0279	2.0216	2.0279	6.1201	4.0856	1.0612	9.039	94.2328
6	2	23	30	5	2	28.496	3890	27.7635	4040	26.7327	4043	26.7128	4049	26.6733	4051	26.6601	4000	27	3950	27.3418	3.79	4.051	28.496	26.6601	31.813	3.9766	27.1725	189.617	0	2.5707	6.1881	6.2577	6.3966	6.4429	5.25	4.0506	0	0.7325	1.7634	1.7832	1.8228	1.836	1.496	1.1543	4.9241	3.9766	1.0492	6.8865	95.3069
7	2	27	30	2	2	27.4112	4000	27	4200	25.7143	4049	26.6733	4100	26.3415	4198	25.7265	4250	25.4118	4250	25.4118	3.94	4.25	27.4112	25.4118	32.987	4.1234	26.2113	182.69	0	1.5	6.1905	2.692	3.9024	6.1458	7.2941	7.2941	0	0.4112	1.6969	0.7379	1.0697	1.6846	1.9994	1.9994	4.6542	4.1234	1.0465	7.868	95.5528
8	2	28	30	5	1	26.3479	4349	24.8333	4302	25.1046	4285	25.2042	4398	24.5566	4449	24.2751	4299	25.1221	4299	25.1221	4.099	4.449	26.3479	24.2751	34.48	4.31	25.0707	175.733	0	5.7484	4.7187	4.3407	6.7985	7.8669	4.6522	4.6522	0	1.5146	1.2433	1.1437	1.7913	2.0728	1.2258	1.2258	5.1476	4.31	1.0515	8.5387	95.1044
9	2	24	30	6	1	27	4049	26.6733	4150	26.0241	4248	25.4237	4299	25.1221	4299	25.1221	4342	24.8733	4384	24.635	4	4.384	27	24.635	33.771	4.2214	25.6092	178.2	0	1.2102	3.6145	5.838		6.9551	7.8766	8.7591	0	0.3267	0.9759	1.5763	1.8779	1.8779	2.1267	2.365	5.5344	4.2214	1.0553	9.6	94.7559
10	2	20	30	4	1	27.3418	4049	26.6733	4218	25.6046	4150	26.0241	4301	25.1104	4149	26.0304	4198	25.7265	4150	26.0241	3.95	4.301	27.3418	25.1104	33.165	4.1456	26.0669	181.862	0	2.445	6.3537	4.8193	8.1609	4.7963	5.9076	4.8193	0	0.6685	1.7372	1.3177	2.2313	1.3114	1.6152	1.3177	4.9525	4.1456	1.0495	8.8861	95.2812
11	2	19	30	5	2	28.4285	4000	27	3935	27.446	3952	27.3279	3902	27.6781	3848	28.0665	3988	27.0812	4000	27	3.799	4	28.4285	27	31.424	3.928	27.5035	193.028	0	5.025	3.4562	3.8715	2.6397	1.2734	4.7392	5.025	0	1.4285	0.9825	1.1006	0.7504	0.362	1.3473	1.4285	3.3956	3.928	1.034	5.2909	96.7159
12	2	23	30	4	1	27.3418	3988	27.0812	4008	26.9461	4099	26.3479	4120	26.2136	4000	27	4150	26.0241	4099	26.3479	3.95	4.15	27.3418	26.0241	32.414	4.0518	26.6628	186.221	0	0.9529	1.4471	3.635	4.1262	1.25	4.8193	3.635	0	0.2605	0.3957	0.9939	1.1282	0.3418	1.3177	0.9939	2.5759	4.0518	1.0258	5.0633	97.4887
13	2	25	30	3	2	28.4061	4049	26.6733	4203	25.6959	4185	25.8065	4197	25.7327	4384	24.635	4097	26.3608	4000	27	3.802	4.384	28.4061	24.635	32.917	4.1146	26.2888	183.637	0	6.1003	9.5408	9.1517	9.4115	13.2755	7.2004	4.95	0	1.7328	2.7102	2.5997	2.6734	3.7711	2.0454	1.4061	8.2226	4.1146	1.0822	15.3077	92.4021
14	2	36	30	4	1	27.0068	4150	26.0241	4155	25.9928	4134	26.1248	4198	25.7265	4152	26.0116	4200	25.7143	4150	26.0241	3.999	4.2	27.0068	25.7143	33.138	4.1423	26.0781	182.601	0	3.6386	3.7545	3.2656	4.7404	3.685	4.7857	3.6386	0	0.9827	1.014	0.8819	1.2802	0.9952	1.2925	0.9827	3.5821	4.1423	1.0358	5.0263	96.5417
15	2	26	30	4	1	27	4096	26.3672	4250	25.4118	4150	26.0241	4130	26.1501	4200	25.7143	4152	26.0116	4200	25.7143	4	4.25	27	25.4118	33.178	4.1473	26.0492	182.026	0	2.3438	5.8824	3.6145	3.1477	4.7619	3.6609	4.7619	0	0.6328	1.5882	0.9759	0.8499	1.2857	0.9884	1.2857	3.6813	4.1473	1.0368	6.25	96.4495
16	2	19	30	2	1	26.3479	4083	26.4511	4152	26.0116	4085	26.4382	4173	25.8807	4250	25.4118	4264	25.3283	4234	25.5078	4.083	4.264	26.4511	25.3283	33.34	4.1675	25.9222	180.926	0.3903	0	1.6618	0.049	2.1567	3.9294	4.2448	3.5664	0.1032	0	0.4396	0.013	0.5705	1.0394	1.1228	0.9433	2.0696	4.1675	1.0207	4.433	97.9724
17	1	19	30	1	1	27.3834	3952	27.3279	4000	27	4000	27	4150	26.0241	4103	26.3222	4150	26.0241	4200	25.7143	3.944	4.2	27.3834	25.7143	32.499	4.0624	26.5995	185.468	0	0.2024		1.4	4.9639	3.8752	4.9639	6.0952	0	0.0554		0.3834	1.3593	1.0612	1.3593	1.6691	3.0014	4.0624	1.03	6.4909	97.0861
18	1	19	30	2	1	26.0304	4250	25.4118	4198	25.7265	4250	25.4118	4299	25.1221	4290	25.1748	4250	25.4118	4298	25.128	4.149	4.299	26.0304	25.1221	33.984	4.248	25.4271	178.005	0	2.3765	1.1672	2.3765	3.4892	3.2867	2.3765	3.4667	0	0.6186	0.3038	0.6186	0.9082	0.8555	0.6186	0.9024	2.3861	4.248	1.0239	3.6153	97.6695
19	1	19	30	4	1	25.6959	4449	24.2751	4200	25.7143	4299	25.1221	4390	24.6014	4400	24.5455	4451	24.2642	4453	24.2533	4.2	4.453	25.7143	24.2533	34.845	4.3556	24.809	174.197	0.0714	5.5968	0	2.3029	4.328	4.5455	5.6392	5.6816	0.0184	1.4392	0	0.5922	1.1129	1.1688	1.4501	1.461	3.7054	4.3556	1.0371	6.0238	96.427
20	1	19	30	5	2	28.0592	4150	26.0241	4000	27	4189	25.7818	4200	25.7143	4299	25.1221	3999	27.0068	4203	25.6959	3.849	4.299	28.0592	25.1221	32.889	4.1111	26.3005	184.38	0	7.253	3.775	8.1165	8.3571	10.4676	3.7509	8.4226	0	2.0351	1.0592	2.2774	2.345	2.9371	1.0525	2.3633	6.8102	4.1111	1.0681	11.6913	93.624
21	1	19	30	4	1	26.4123	4200	25.7143	4299	25.1221	4339	24.8905	4299	25.1221	4439	24.3298	4299	25.1221	4449	24.2751	4.089	4.449	26.4123	24.2751	34.413	4.3016	25.1236	175.274	0	2.6429	4.8849	5.7617	4.8849	7.8847	4.8849	8.0917	0	0.698	1.2902	1.5218	1.2902	2.0825	1.2902	2.1372	5.1999	4.3016	1.052	8.8041	95.0571
22	1	18	30	1	1	25.1221	4301	25.1104	4398	24.5566	4538	23.799	4498	24.0107	4538	23.799	4500	24	4339	24.8905	4.299	4.538	25.1221	23.799	35.411	4.4264	24.4111	170.178	0	0.0465	2.251	5.2666	4.4242	5.2666	4.4667	0.9219	0	0.0117	0.5655	1.3231	1.1115	1.3231	1.1221	0.2316	2.9629	4.4264	1.0296	5.5594	97.1224
23	1	18	30	2	2	28.0592	4052	26.6535	4099	26.3479	4099	26.3479	4150	26.0241	4103	26.3222	4200	25.7143	4103	26.3222	3.849	4.2	28.0592	25.7143	32.655	4.0819	26.4739	185.138	0	5.0099		6.099	7.253	6.1906	8.3571	6.1906	0	1.4057		1.7113	2.0351	1.737	2.345	1.737	6.0503	4.0819	1.0605	9.1193	94.2949
24	1	18	30	4	1	26.6733	4099	26.3479	4164	25.9366	4150	26.0241	4150	26.0241	4250	25.4118	4299	25.1221	4299	25.1221	4.049	4.299	26.6733	25.1221	33.46	4.1825	25.8327	180.314	0	1.2198	2.7618		2.4337	4.7294		5.8153	0	0.3254	0.7367	0.6492	0.6492	1.2615	1.5511	1.5511	3.2971	4.1825	1.033	6.1744	96.8081
25	1	19	30	2	2	28.0301	3950	27.3418	3900	27.6923	4087	26.4253	4150	26.0241	4201	25.7082	4200	25.7143	4136	26.1122	3.853	4.201	28.0301	25.7082	32.477	4.0596	26.631	185.706	0	2.4557	1.2051	5.7255	7.1566	8.2837	8.2619	6.8424	0	0.6883	0.3378	1.6049	2.006	2.3219	2.3158	1.9179	5.3627	4.0596	1.0536	9.0319	94.9102
26	1	17	30	3	1	27.3418	3999	27.0068	4250	25.4118	4049	26.6733	4100	26.3415	4198	25.7265	4150	26.0241	4201	25.7082	3.95	4.25	27.3418	25.4118	32.897	4.1121	26.2792	183.227	0	1.2253	7.0588	2.445	3.6585	5.9076	4.8193	5.9748	0	0.335	1.93	0.6685	1.0003	1.6152	1.3177	1.6336	4.1044	4.1121	1.041	7.5949	96.0574
27	1	19	30	2	1	27.7635	4010	26.9327	3940	27.4112	4110	26.2774	4180	25.8373	4250	25.4118	4250	25.4118	4290	25.1748	3.89	4.29	27.7635	25.1748	32.92	4.115	26.2775	183.288	0	2.9925	1.269	5.3528	6.9378		8.4706	9.324	0	0.8308	0.3523	1.4861	1.9262	2.3517	2.3517	2.5887	5.7841	4.115	1.0578	10.2828	94.5322
28	1	18	30	4	1	25.5319	4280	25.2336	4280	25.2336	4310	25.058	4250	25.4118	4320	25	4350	24.8276	4370	24.714	4.23	4.37	25.5319	24.714	34.39	4.2988	25.1263	175.777	0	0	1.1682	1.8561	0.4706	2.0833	2.7586	3.2037	0		0.2983	0.4739	0.1202	0.5319	0.7043	0.818	1.6253	4.2988	1.0163	3.3097	98.4007
29	1	17	30	6	1	25.5319	4180	25.8373	4220	25.5924	4250	25.4118	4270	25.2927	4270	25.2927	4190	25.7757	4330	24.9423	4.18	4.33	25.8373	24.9423	33.94	4.2425	25.4596	177.839	1.182	0	0.9479	1.6471		2.1077	0.2387	3.4642	0.3054	0	0.2449	0.4256	0.5446	0.5446	0.0617	0.8951	1.4952	4.2425	1.015	3.5885	98.5268
30	1	17	30	4	1	25.8373	4140	26.087	4230	25.5319	4260	25.3521	4230	25.5319	4290	25.1748	4240	25.4717	4330	24.9423	4.14	4.33	26.087	24.9423	33.9	4.2375	25.4911	177.842	0.9569	0	2.1277	2.8169	2.1277	3.4965	2.3585	4.388	0.2496	0	0.555	0.7348	0.555	0.9121	0.6153	1.1447	2.3551	4.2375	1.0236	4.5894	97.6991
31	1	19	30	5	2	28.0519	3859	27.9865	3950	27.3418	3948	27.3556	3950	27.3418	4150	26.0241	4200	25.7143	4223	25.5742	3.85	4.223	28.0519	25.5742	32.13	4.0163	26.9238	187.404	0	0.2332	2.5316	2.4823	2.5316	7.2289	8.3333	8.8326	0	0.0654	0.7102	0.6963	0.7102	2.0279	2.3377	2.4777	4.3182	4.0163	1.0432	9.6883	95.8606
[truncated: 74 more columns]
