# Supplementary material for: Effects of short-term in-season break detraining on repeated-sprint ability and intermittent endurance according to initial performance of soccer player
Source: PLoS One. 2018 Aug 15;13(8):e0201111. doi: 10.1371/journal.pone.0201111 (PMC6093601; doi:10.1371/journal.pone.0201111)
Supplement: S1 Dataset — (XLSX) [file pone.0201111.s003.xlsx]

## Sheet: Hoja1
Category	Meters	Position	VELCATE	A1VEL	A2TIE	A2VEL	A3TIE	A3VEL	A4TIE	A4VEL	A5TIE	A5VEL	A6TIE	A6VEL	A7TIE	A7VEL	A8TIE	A8VEL	ABEST_TIME	AWORST_TIME	ABEST_VEL	AWORST_VEL	ASUMA_TT	AMEAN_TIME	AMEAN_VEL	ASUMA_V	ADISM_VEL_PORCE_1	ADISM_VEL_PORCE_2	ADISM_VEL_PORCE_3	ADISM_VEL_PORCE_4	ADISM_VEL_PORCE_5	ADISM_VEL_PORCE_6	ADISM_VEL_PORCE_7	ADISM_VEL_PORCE_8	ADISM_VEL_kmh_1	ADISM_VEL_kmh_2	ADISM_VEL_kmh_3	ADISM_VEL_kmh_4	ADISM_VEL_kmh_5	ADISM_VEL_kmh_6	ADISM_VEL_kmh_7	ADISM_VEL_kmh_8	A_POR_DIS_PUNT	A_MEANTIME	ADISMINUCION_RSA	A_POR_AUMENTIEMPO_MEJORPEOR	A_PORCE_DISMINUCION	APROPIA	A_TOTALTIME
2	30	6	2	29.1892	3750	28.8	3900	27.6923	3910	27.6215	3900	27.6923	4000	27	4060	26.601	4020	26.8657	3.7	4.06	29.1892	26.601	31.24	3.905	27.6827	192.662	0	1.3333	5.1282	5.3708	5.1282	7.5	8.867	7.9602	0	0.3892	1.4969	1.5677	1.4969	2.1892	2.5882	2.3235	5.5405	3.905	1.0554	9.7297	94.7503	8.6486	31.24
2	30	6	2	28.0519	3890	27.7635	4150	26.0241	4200	25.7143	4240	25.4717	4308	25.0696	4335	24.9135	4310	25.058	3.85	4.335	28.0519	24.9135	33.283	4.1604	26.0083	180.303	0	1.0283	7.2289	8.3333	9.1981	10.6314	11.188	10.6729	0	0.2885	2.0279	2.3377	2.5802	2.9823	3.1385	2.9939	8.0617	4.1604	1.0806	12.5974	92.5397	11.9481	33.283
2	30	1	2	27.6923	4000	27	4095	26.3736	4190	25.7757	4309	25.0638	4400	24.5455	4440	24.3243	4350	24.8276	3.9	4.44	27.6923	24.3243	33.684	4.2105	25.7003	178.603	0	2.5	4.7619	6.9212	9.4918	11.3636	12.1622	10.3448	0	0.6923	1.3187	1.9167	2.6285	3.1469	3.368	2.8647	7.9615	4.2105	1.0796	13.8462	92.6256	11.5385	33.684
2	30	3	1	26.8456	4149	26.0304	4250	25.4118	4315	25.029	4390	24.6014	4410	24.4898	4430	24.3792	4490	24.0535	4.023	4.49	26.8456	24.0535	34.457	4.3071	25.1051	174.81	0	3.0369	5.3412	6.7671	8.3599	8.7755	9.1874	10.4009	0	0.8153	1.4339	1.8167	2.2443	2.3558	2.4664	2.7922	7.0625	4.3071	1.0706	11.6083	93.4034	11.6083	34.457
2	30	2	2	28.0519	4000	27	4050	26.6667	4138	26.0996	4198	25.7265	4150	26.0241	4149	26.0304	4150	26.0241	3.85	4.198	28.0519	25.7265	32.685	4.0856	26.4529	184.623	0	3.75	4.9383	6.9599	8.2897	7.2289	7.2066	7.2289	0	1.0519	1.3853	1.9524	2.3254	2.0279	2.0216	2.0279	6.1201	4.0856	1.0612	9.039	94.2328	7.7922	32.685
2	30	5	2	28.496	3890	27.7635	4040	26.7327	4043	26.7128	4049	26.6733	4051	26.6601	4000	27	3950	27.3418	3.79	4.051	28.496	26.6601	31.813	3.9766	27.1725	189.617	0	2.5707	6.1881	6.2577	6.3966	6.4429	5.25	4.0506	0	0.7325	1.7634	1.7832	1.8228	1.836	1.496	1.1543	4.9241	3.9766	1.0492	6.8865	95.3069	4.2216	31.813
2	30	2	2	27.4112	4000	27	4200	25.7143	4049	26.6733	4100	26.3415	4198	25.7265	4250	25.4118	4250	25.4118	3.94	4.25	27.4112	25.4118	32.987	4.1234	26.2113	182.69	0	1.5	6.1905	2.692	3.9024	6.1458	7.2941	7.2941	0	0.4112	1.6969	0.7379	1.0697	1.6846	1.9994	1.9994	4.6542	4.1234	1.0465	7.868	95.5528	7.868	32.987
2	30	5	1	26.3479	4349	24.8333	4302	25.1046	4285	25.2042	4398	24.5566	4449	24.2751	4299	25.1221	4299	25.1221	4.099	4.449	26.3479	24.2751	34.48	4.31	25.0707	175.733	0	5.7484	4.7187	4.3407	6.7985	7.8669	4.6522	4.6522	0	1.5146	1.2433	1.1437	1.7913	2.0728	1.2258	1.2258	5.1476	4.31	1.0515	8.5387	95.1044	4.8792	34.48
2	30	6	1	27	4049	26.6733	4150	26.0241	4248	25.4237	4299	25.1221	4299	25.1221	4342	24.8733	4384	24.635	4	4.384	27	24.635	33.771	4.2214	25.6092	178.2	0	1.2102	3.6145	5.838		6.9551	7.8766	8.7591	0	0.3267	0.9759	1.5763	1.8779	1.8779	2.1267	2.365	5.5344	4.2214	1.0553	9.6	94.7559	9.6	33.771
2	30	4	1	27.3418	4049	26.6733	4218	25.6046	4150	26.0241	4301	25.1104	4149	26.0304	4198	25.7265	4150	26.0241	3.95	4.301	27.3418	25.1104	33.165	4.1456	26.0669	181.862	0	2.445	6.3537	4.8193	8.1609	4.7963	5.9076	4.8193	0	0.6685	1.7372	1.3177	2.2313	1.3114	1.6152	1.3177	4.9525	4.1456	1.0495	8.8861	95.2812	5.0633	33.165
2	30	5	2	28.4285	4000	27	3935	27.446	3952	27.3279	3902	27.6781	3848	28.0665	3988	27.0812	4000	27	3.799	4	28.4285	27	31.424	3.928	27.5035	193.028	0	5.025	3.4562	3.8715	2.6397	1.2734	4.7392	5.025	0	1.4285	0.9825	1.1006	0.7504	0.362	1.3473	1.4285	3.3956	3.928	1.034	5.2909	96.7159	5.2909	31.424
2	30	4	1	27.3418	3988	27.0812	4008	26.9461	4099	26.3479	4120	26.2136	4000	27	4150	26.0241	4099	26.3479	3.95	4.15	27.3418	26.0241	32.414	4.0518	26.6628	186.221	0	0.9529	1.4471	3.635	4.1262	1.25	4.8193	3.635	0	0.2605	0.3957	0.9939	1.1282	0.3418	1.3177	0.9939	2.5759	4.0518	1.0258	5.0633	97.4887	3.7722	32.414
2	30	3	2	28.4061	4049	26.6733	4203	25.6959	4185	25.8065	4197	25.7327	4384	24.635	4097	26.3608	4000	27	3.802	4.384	28.4061	24.635	32.917	4.1146	26.2888	183.637	0	6.1003	9.5408	9.1517	9.4115	13.2755	7.2004	4.95	0	1.7328	2.7102	2.5997	2.6734	3.7711	2.0454	1.4061	8.2226	4.1146	1.0822	15.3077	92.4021	5.2078	32.917
2	30	4	1	27.0068	4150	26.0241	4155	25.9928	4134	26.1248	4198	25.7265	4152	26.0116	4200	25.7143	4150	26.0241	3.999	4.2	27.0068	25.7143	33.138	4.1423	26.0781	182.601	0	3.6386	3.7545	3.2656	4.7404	3.685	4.7857	3.6386	0	0.9827	1.014	0.8819	1.2802	0.9952	1.2925	0.9827	3.5821	4.1423	1.0358	5.0263	96.5417	3.7759	33.138
2	30	4	1	27	4096	26.3672	4250	25.4118	4150	26.0241	4130	26.1501	4200	25.7143	4152	26.0116	4200	25.7143	4	4.25	27	25.4118	33.178	4.1473	26.0492	182.026	0	2.3438	5.8824	3.6145	3.1477	4.7619	3.6609	4.7619	0	0.6328	1.5882	0.9759	0.8499	1.2857	0.9884	1.2857	3.6813	4.1473	1.0368	6.25	96.4495	5	33.178
2	30	2	1	26.3479	4083	26.4511	4152	26.0116	4085	26.4382	4173	25.8807	4250	25.4118	4264	25.3283	4234	25.5078	4.083	4.264	26.4511	25.3283	33.34	4.1675	25.9222	180.926	0.3903	0	1.6618	0.049	2.1567	3.9294	4.2448	3.5664	0.1032	0	0.4396	0.013	0.5705	1.0394	1.1228	0.9433	2.0696	4.1675	1.0207	4.433	97.9724	3.3064	33.34
1	30	1	1	27.3834	3952	27.3279	4000	27	4000	27	4150	26.0241	4103	26.3222	4150	26.0241	4200	25.7143	3.944	4.2	27.3834	25.7143	32.499	4.0624	26.5995	185.468	0	0.2024		1.4	4.9639	3.8752	4.9639	6.0952	0	0.0554		0.3834	1.3593	1.0612	1.3593	1.6691	3.0014	4.0624	1.03	6.4909	97.0861	6.4909	32.499
1	30	2	1	26.0304	4250	25.4118	4198	25.7265	4250	25.4118	4299	25.1221	4290	25.1748	4250	25.4118	4298	25.128	4.149	4.299	26.0304	25.1221	33.984	4.248	25.4271	178.005	0	2.3765	1.1672	2.3765	3.4892	3.2867	2.3765	3.4667	0	0.6186	0.3038	0.6186	0.9082	0.8555	0.6186	0.9024	2.3861	4.248	1.0239	3.6153	97.6695	3.5912	33.984
1	30	4	1	25.6959	4449	24.2751	4200	25.7143	4299	25.1221	4390	24.6014	4400	24.5455	4451	24.2642	4453	24.2533	4.2	4.453	25.7143	24.2533	34.845	4.3556	24.809	174.197	0.0714	5.5968	0	2.3029	4.328	4.5455	5.6392	5.6816	0.0184	1.4392	0	0.5922	1.1129	1.1688	1.4501	1.461	3.7054	4.3556	1.0371	6.0238	96.427	5.9524	34.845
1	30	5	2	28.0592	4150	26.0241	4000	27	4189	25.7818	4200	25.7143	4299	25.1221	3999	27.0068	4203	25.6959	3.849	4.299	28.0592	25.1221	32.889	4.1111	26.3005	184.38	0	7.253	3.775	8.1165	8.3571	10.4676	3.7509	8.4226	0	2.0351	1.0592	2.2774	2.345	2.9371	1.0525	2.3633	6.8102	4.1111	1.0681	11.6913	93.624	9.1972	32.889
1	30	4	1	26.4123	4200	25.7143	4299	25.1221	4339	24.8905	4299	25.1221	4439	24.3298	4299	25.1221	4449	24.2751	4.089	4.449	26.4123	24.2751	34.413	4.3016	25.1236	175.274	0	2.6429	4.8849	5.7617	4.8849	7.8847	4.8849	8.0917	0	0.698	1.2902	1.5218	1.2902	2.0825	1.2902	2.1372	5.1999	4.3016	1.052	8.8041	95.0571	8.8041	34.413
1	30	1	1	25.1221	4301	25.1104	4398	24.5566	4538	23.799	4498	24.0107	4538	23.799	4500	24	4339	24.8905	4.299	4.538	25.1221	23.799	35.411	4.4264	24.4111	170.178	0	0.0465	2.251	5.2666	4.4242	5.2666	4.4667	0.9219	0	0.0117	0.5655	1.3231	1.1115	1.3231	1.1221	0.2316	2.9629	4.4264	1.0296	5.5594	97.1224	0.9304	35.411
1	30	2	2	28.0592	4052	26.6535	4099	26.3479	4099	26.3479	4150	26.0241	4103	26.3222	4200	25.7143	4103	26.3222	3.849	4.2	28.0592	25.7143	32.655	4.0819	26.4739	185.138	0	5.0099		6.099	7.253	6.1906	8.3571	6.1906	0	1.4057		1.7113	2.0351	1.737	2.345	1.737	6.0503	4.0819	1.0605	9.1193	94.2949	6.5991	32.655
1	30	4	1	26.6733	4099	26.3479	4164	25.9366	4150	26.0241	4150	26.0241	4250	25.4118	4299	25.1221	4299	25.1221	4.049	4.299	26.6733	25.1221	33.46	4.1825	25.8327	180.314	0	1.2198	2.7618		2.4337	4.7294		5.8153	0	0.3254	0.7367	0.6492	0.6492	1.2615	1.5511	1.5511	3.2971	4.1825	1.033	6.1744	96.8081	6.1744	33.46
1	30	2	2	28.0301	3950	27.3418	3900	27.6923	4087	26.4253	4150	26.0241	4201	25.7082	4200	25.7143	4136	26.1122	3.853	4.201	28.0301	25.7082	32.477	4.0596	26.631	185.706	0	2.4557	1.2051	5.7255	7.1566	8.2837	8.2619	6.8424	0	0.6883	0.3378	1.6049	2.006	2.3219	2.3158	1.9179	5.3627	4.0596	1.0536	9.0319	94.9102	7.3449	32.477
1	30	3	1	27.3418	3999	27.0068	4250	25.4118	4049	26.6733	4100	26.3415	4198	25.7265	4150	26.0241	4201	25.7082	3.95	4.25	27.3418	25.4118	32.897	4.1121	26.2792	183.227	0	1.2253	7.0588	2.445	3.6585	5.9076	4.8193	5.9748	0	0.335	1.93	0.6685	1.0003	1.6152	1.3177	1.6336	4.1044	4.1121	1.041	7.5949	96.0574	6.3544	32.897
1	30	2	1	27.7635	4010	26.9327	3940	27.4112	4110	26.2774	4180	25.8373	4250	25.4118	4250	25.4118	4290	25.1748	3.89	4.29	27.7635	25.1748	32.92	4.115	26.2775	183.288	0	2.9925	1.269	5.3528	6.9378		8.4706	9.324	0	0.8308	0.3523	1.4861	1.9262	2.3517	2.3517	2.5887	5.7841	4.115	1.0578	10.2828	94.5322	10.2828	32.92
1	30	4	1	25.5319	4280	25.2336	4280	25.2336	4310	25.058	4250	25.4118	4320	25	4350	24.8276	4370	24.714	4.23	4.37	25.5319	24.714	34.39	4.2988	25.1263	175.777	0	0	1.1682	1.8561	0.4706	2.0833	2.7586	3.2037	0		0.2983	0.4739	0.1202	0.5319	0.7043	0.818	1.6253	4.2988	1.0163	3.3097	98.4007	3.3097	34.39
1	30	6	1	25.5319	4180	25.8373	4220	25.5924	4250	25.4118	4270	25.2927	4270	25.2927	4190	25.7757	4330	24.9423	4.18	4.33	25.8373	24.9423	33.94	4.2425	25.4596	177.839	1.182	0	0.9479	1.6471		2.1077	0.2387	3.4642	0.3054	0	0.2449	0.4256	0.5446	0.5446	0.0617	0.8951	1.4952	4.2425	1.015	3.5885	98.5268	2.3923	33.94
1	30	4	1	25.8373	4140	26.087	4230	25.5319	4260	25.3521	4230	25.5319	4290	25.1748	4240	25.4717	4330	24.9423	4.14	4.33	26.087	24.9423	33.9	4.2375	25.4911	177.842	0.9569	0	2.1277	2.8169	2.1277	3.4965	2.3585	4.388	0.2496	0	0.555	0.7348	0.555	0.9121	0.6153	1.1447	2.3551	4.2375	1.0236	4.5894	97.6991	3.6232	33.9
1	30	5	2	28.0519	3859	27.9865	3950	27.3418	3948	27.3556	3950	27.3418	4150	26.0241	4200	25.7143	4223	25.5742	3.85	4.223	28.0519	25.5742	32.13	4.0163	26.9238	187.404	0	0.2332	2.5316	2.4823	2.5316	7.2289	8.3333	8.8326	0	0.0654	0.7102	0.6963	0.7102	2.0279	2.3377	2.4777	4.3182	4.0163	1.0432	9.6883	95.8606	9.6883	32.13
[truncated: 72 more columns]

## Sheet: Hoja2
Variable	Captions
The variables that name begin with the letter A refer to the pre-intervention evalution (before detraining).
The variables that name begin with the letter D refer to the post-intervention evalution (after detraining).
NAME	Name of the subject
Category	Group
Age	Age
Meters	Meters RSA test
Position	Position in pitch
VELCATE	Classification according to the speed in the RSA test
A1VEL	Speed in pre interventicón RSA test in reptition 1
A2TIE	Time in pre interventicón RSA test in reptition 1
A2VEL	Speed in pre interventicón RSA test in reptition 2
A3TIE	Time in pre interventicón RSA test in reptition 2
A3VEL	Speed in pre interventicón RSA test in reptition 3
A4TIE	Time in pre interventicón RSA test in reptition 3
A4VEL	Speed in pre interventicón RSA test in reptition 4
A5TIE	Time in pre interventicón RSA test in reptition 4
A5VEL	Speed in pre interventicón RSA test in reptition 5
A6TIE	Time in pre interventicón RSA test in reptition 5
A6VEL	Speed in pre interventicón RSA test in reptition 6
A7TIE	Time in pre interventicón RSA test in reptition 6
A7VEL	Speed in pre interventicón RSA test in reptition 7
A8TIE	Time in pre interventicón RSA test in reptition 7
A8VEL	Speed in pre interventicón RSA test in reptition 8
ABEST_TIME	Best time in RSA test
AWORST_TIME	Worst time in RSA test
ABEST_VEL	Best speed in RSA test
AWORST_VEL	Worst speed in RSA test
ASUMA_TT	Total time in RSA test
AMEAN_TIME	Mean time in RSA test
AMEAN_VEL	Mean speed in RSA test
ASUMA_V	Sum of all speed in RSA test
ADISM_VEL_PORCE_1	Decrease speed in percentage in repetition 1
ADISM_VEL_PORCE_2	Decrease speed in percentage in repetition 2
ADISM_VEL_PORCE_3	Decrease speed in percentage in repetition 3
ADISM_VEL_PORCE_4	Decrease speed in percentage in repetition 4
ADISM_VEL_PORCE_5	Decrease speed in percentage in repetition 5
ADISM_VEL_PORCE_6	Decrease speed in percentage in repetition 6
ADISM_VEL_PORCE_7	Decrease speed in percentage in repetition 7
ADISM_VEL_PORCE_8	Decrease speed in percentage in repetition 8
ADISM_VEL_kmh_1	Decrease speed in km/h in repetition 1
ADISM_VEL_kmh_2	Decrease speed in km/h in repetition 2
ADISM_VEL_kmh_3	Decrease speed in km/h in repetition 3
ADISM_VEL_kmh_4	Decrease speed in km/h in repetition 4
ADISM_VEL_kmh_5	Decrease speed in km/h in repetition 5
ADISM_VEL_kmh_6	Decrease speed in km/h in repetition 6
ADISM_VEL_kmh_7	Decrease speed in km/h in repetition 7
ADISM_VEL_kmh_8	Decrease speed in km/h in repetition 8
A_POR_DIS_PUNT	Percentage that decresase score in RSA test.
A_MEANTIME	Mean time in RSA test
ADISMINUCION_RSA	Decrease performance in RSA test
A_POR_AUMENTIEMPO_MEJORPEOR	Percentage of increase in time between the best and the worst time
A_PORCE_DISMINUCION	Percentage of decrease performance
APROPIA	Decreased performance in the RSA test (own formula)
A_TOTALTIME	Total time in RSA test
A_POR_BESTVARIACION	Percentage of variation
A_PORCE_DIFFAUMENTOTIEMPO_1_8	Performance difference expressed as a percentage between repetition 1 and repetition 8
ASPEED_1	Performance in RSA attending speed 1
ASPEED_2	Performance in RSA attending speed 2
A_PORC_DEC	Percentage of decrecement (Fitzsimmons et al., 1993)
A_PREC	Percentage of decrecement (Pyne et al., 2008)
A_CHANGE	Percentage of change (Chaouachi et al., 2010)
A_CHANGEreal	Percentage of change real (Chaouachi et al., 2010)
D_FECHA	Date of post detraining assessment
D1TIE	Time in pre interventicón RSA test in reptition 1
D1VEL	Speed in pre interventicón RSA test in reptition 1
D2TIE	Time in pre interventicón RSA test in reptition 2
D2VEL	Speed in pre interventicón RSA test in reptition 2
D3TIE	Time in pre interventicón RSA test in reptition 3
D3VEL	Speed in pre interventicón RSA test in reptition 3
D4TIE	Time in pre interventicón RSA test in reptition 4
D4VEL	Speed in pre interventicón RSA test in reptition 4
D5TIE	Time in pre interventicón RSA test in reptition 5
D5VEL	Speed in pre interventicón RSA test in reptition 5
D6TIE	Time in pre interventicón RSA test in reptition 6
D6VEL	Speed in pre interventicón RSA test in reptition 6
D7TIE	Time in pre interventicón RSA test in reptition 7
D7VEL	Speed in pre interventicón RSA test in reptition 7
D8TIE	Time in pre interventicón RSA test in reptition 8
D8VEL	Speed in pre interventicón RSA test in reptition 8
DBEST_TIME	Best time in RSA test
DWORS_TIME	Worst time in RSA test
D_BEST_VEL	Best speed in RSA test
DWORST_VEL	Worst speed in RSA test
DSUM_TT	Total time in RSA test
DMEAN_TIME	Mean time in RSA test
DMEAN_VEL	Mean speed in RSA test
DSUMA_V	Sum of all speed in RSA test
DDISM_VEL_PORCE_1	Decrease speed in percentage in repetition 1
DDISM_VEL_PORCE_2	Decrease speed in percentage in repetition 2
DDISM_VEL_PORCE_3	Decrease speed in percentage in repetition 3
DDISM_VEL_PORCE_4	Decrease speed in percentage in repetition 4
DDISM_VEL_PORCE_5	Decrease speed in percentage in repetition 5
DDISM_VEL_PORCE_6	Decrease speed in percentage in repetition 6
DDISM_VEL_PORCE_7	Decrease speed in percentage in repetition 7
DDISM_VEL_PORCE_8	Decrease speed in percentage in repetition 8
DDISM_VEL_kmh_1	Decrease speed in km/h in repetition 1
DDISM_VEL_kmh_2	Decrease speed in km/h in repetition 2
DDISM_VEL_kmh_3	Decrease speed in km/h in repetition 3
DDISM_VEL_kmh_4	Decrease speed in km/h in repetition 4
DDISM_VEL_kmh_5	Decrease speed in km/h in repetition 5
DDISM_VEL_kmh_6	Decrease speed in km/h in repetition 6
DDISM_VEL_kmh_7	Decrease speed in km/h in repetition 7
DDISM_VEL_kmh_8	Decrease speed in km/h in repetition 8
D_POR_DIS_PUNT	Percentage that decresase score in RSA test.
D_MEANTIME	Mean time in RSA test
DDISMINUCION_RSA	Decrease performance in RSA test
D_POR_AUMENTIEMPO_MEJORPEOR	Percentage of increase in time between the best and the worst time
D_PORCE_DISMINUCION	Percentage of decrease performance
DPROPIA	Decreased performance in the RSA test (own formula)
D_TOTALTIME	Total time in RSA test
D_POR_BESTVARIACION	Percentage of variation
D_PORCE_DIFFAUMENTOTIEMPO_1_8	Performance difference expressed as a percentage between repetition 1 and repetition 8
DSPEED_1	Performance in RSA attending speed 1
DSPEED_2	Performance in RSA attending speed 2
D_PORC_DEC	Percentage of decrecement (Fitzsimmons et al., 1993)
D_PREC	Percentage of decrecement (Pyne et al., 2008)
D_CHANGE	Percentage of change (Chaouachi et al., 2010)
D_CHANGEreal	Percentage of change real (Chaouachi et al., 2010)
SdecIDeal	Decrement taking into account in the ideal sprint the best sprint of the pre and post evaluation detraining of the soccer player
BestPorc	Percentage change in performance in the best sprint in RSA test
TotalPor	Percentage change in performance in the total time sprint in RSA test
MeanPor	Percentage change in performance in the mean time in RSA test
SdecPor	Percentage change in decrecement
SdecIdealPor	Percentage change in SdecIdeal
DiferencesSdec	Differences in Decrecement
DiferencesSdecIdeal	Differences in SdecIdeal
